# Supplementary material for: Monomer centred selectivity guidelines for sulfurated ring-opening copolymerisations
Source: Chem Sci. 2024 Oct 24;15(45):19029–36. doi: 10.1039/d4sc05858e (PMC11515943; doi:10.1039/d4sc05858e)
Supplement: SC-015-D4SC05858E-s002 [file SC-015-D4SC05858E-s002.cif]

# Supplementary Information (SI) for Chemical Science.
# This journal is © The Royal Society of Chemistry 2024

####################################################################### 
# 
# This file contains crystal structure data downloaded from the 
# Cambridge Structural Database (CSD) hosted by the Cambridge 
# Crystallographic Data Centre (CCDC).
# 
# Full information about CCDC data access policies and citation 
# guidelines are available at http://www.ccdc.cam.ac.uk/access/V1 
# 
# Audit and citation data items may have been added by the CCDC. 
# Please retain this information to preserve the provenance of 
# this file and to allow appropriate attribution of the data. 
# 
#######################################################################

data_p-1
_database_code_depnum_ccdc_archive 'CCDC 2377322'
loop_
_audit_author_name
_audit_author_address
'Susanne Rupf'
;Freie Universitaet Berlin
Germany
;
_audit_update_record             
;
2024-08-13 deposited with the CCDC.	2024-10-24 downloaded from the CCDC.
;
_audit_creation_date             2024-08-13
_audit_creation_method           
;
Olex2 1.3
(compiled Nov 21 2019 18:26:39 for OlexSys, GUI svn.r6003)
;
_shelx_SHELXL_version_number     2018/3
_chemical_name_common            ?
_chemical_name_systematic        ?
_chemical_formula_moiety         'C11 H10 O2 S2'
_chemical_formula_sum            'C11 H10 O2 S2'
_chemical_formula_weight         238.31
_chemical_melting_point          ?
loop_
_atom_type_symbol
_atom_type_description
_atom_type_scat_dispersion_real
_atom_type_scat_dispersion_imag
_atom_type_scat_source
C C 0.0033 0.0016 'International Tables Vol C Tables 4.2.6.8 and 6.1.1.4'
H H 0.0000 0.0000 'International Tables Vol C Tables 4.2.6.8 and 6.1.1.4'
O O 0.0106 0.0060 'International Tables Vol C Tables 4.2.6.8 and 6.1.1.4'
S S 0.1246 0.1234 'International Tables Vol C Tables 4.2.6.8 and 6.1.1.4'

_shelx_space_group_comment       
;
The symmetry employed for this shelxl refinement is uniquely defined
by the following loop, which should always be used as a source of
symmetry information in preference to the above space-group names.
They are only intended as comments.
;
_space_group_crystal_system      triclinic
_space_group_IT_number           2
_space_group_name_H-M_alt        'P -1'
_space_group_name_Hall           '-P 1'
loop_
_space_group_symop_operation_xyz
'x, y, z'
'-x, -y, -z'

_cell_length_a                   8.5111(3)
_cell_length_b                   11.2673(4)
_cell_length_c                   12.0154(5)
_cell_angle_alpha                90.902(2)
_cell_angle_beta                 99.837(2)
_cell_angle_gamma                110.120(2)
_cell_volume                     1062.56(7)
_cell_formula_units_Z            4
_cell_measurement_reflns_used    9994
_cell_measurement_temperature    100
_cell_measurement_theta_max      26.38
_cell_measurement_theta_min      2.48
_shelx_estimated_absorpt_T_max   0.938
_shelx_estimated_absorpt_T_min   0.851
_exptl_absorpt_coefficient_mu    0.475
_exptl_absorpt_correction_T_max  0.7454
_exptl_absorpt_correction_T_min  0.6641
_exptl_absorpt_correction_type   multi-scan
_exptl_absorpt_process_details   
;
SADABS-2016/2 (Bruker,2016/2) was used for absorption correction.
wR2(int) was 0.1187 before and 0.0698 after correction.
The Ratio of minimum to maximum transmission is 0.8909.
The \l/2 correction factor is Not present.
;
_exptl_absorpt_special_details   ?
_exptl_crystal_colour            colourless
_exptl_crystal_colour_primary    colourless
_exptl_crystal_density_diffrn    1.490
_exptl_crystal_density_meas      ?
_exptl_crystal_density_method    ?
_exptl_crystal_description       plate
_exptl_crystal_F_000             496
_exptl_crystal_preparation       ?
_exptl_crystal_recrystallization_method 'recrystallization from ethyl acetate'
_exptl_crystal_size_max          0.351
_exptl_crystal_size_mid          0.165
_exptl_crystal_size_min          0.137
_exptl_transmission_factor_max   ?
_exptl_transmission_factor_min   ?
_diffrn_reflns_av_R_equivalents  0.0655
_diffrn_reflns_av_unetI/netI     0.0331
_diffrn_reflns_Laue_measured_fraction_full 1.000
_diffrn_reflns_Laue_measured_fraction_max 0.999
_diffrn_reflns_limit_h_max       10
_diffrn_reflns_limit_h_min       -10
_diffrn_reflns_limit_k_max       14
_diffrn_reflns_limit_k_min       -14
_diffrn_reflns_limit_l_max       15
_diffrn_reflns_limit_l_min       -15
_diffrn_reflns_number            34242
_diffrn_reflns_point_group_measured_fraction_full 1.000
_diffrn_reflns_point_group_measured_fraction_max 0.999
_diffrn_reflns_theta_full        25.242
_diffrn_reflns_theta_max         26.393
_diffrn_reflns_theta_min         1.931
_diffrn_ambient_temperature      100
_diffrn_detector_area_resol_mean ?
_diffrn_measured_fraction_theta_full 1.000
_diffrn_measured_fraction_theta_max 0.999
_diffrn_measurement_device_type  'Bruker APEX-II CCD'
_diffrn_measurement_method       '\f and \w scans'
_diffrn_radiation_type           MoK\a
_diffrn_radiation_wavelength     0.71073
_diffrn_source                   ?
_diffrn_source_current           1.0
_diffrn_source_power             0.05
_diffrn_source_voltage           50.0
_diffrn_standards_number         0
_reflns_Friedel_coverage         0.000
_reflns_Friedel_fraction_full    .
_reflns_Friedel_fraction_max     .
_reflns_number_gt                3404
_reflns_number_total             4349
_reflns_special_details          
;
 Reflections were merged by SHELXL according to the crystal
 class for the calculation of statistics and refinement.
 
 _reflns_Friedel_fraction is defined as the number of unique
 Friedel pairs measured divided by the number that would be
 possible theoretically, ignoring centric projections and
 systematic absences.
;
_reflns_threshold_expression     'I > 2\s(I)'
_computing_cell_refinement       'SAINT V8.38A (Bruker, 2018)'
_computing_data_collection       ?
_computing_data_reduction        'SAINT V8.38A (Bruker, 2018)'
_computing_molecular_graphics    'Olex2 1.3 (Dolomanov et al., 2009)'
_computing_publication_material  'Olex2 1.3 (Dolomanov et al., 2009)'
_computing_structure_refinement  'XL  (Sheldrick, 2008)'
_computing_structure_solution    'SHELXT 2014/5 (Sheldrick, 2014)'
_refine_diff_density_max         0.807
_refine_diff_density_min         -0.343
_refine_diff_density_rms         0.073
_refine_ls_extinction_coef       .
_refine_ls_extinction_method     none
_refine_ls_goodness_of_fit_ref   1.114
_refine_ls_hydrogen_treatment    constr
_refine_ls_matrix_type           full
_refine_ls_number_parameters     273
_refine_ls_number_reflns         4349
_refine_ls_number_restraints     0
_refine_ls_R_factor_all          0.0609
_refine_ls_R_factor_gt           0.0381
_refine_ls_restrained_S_all      1.114
_refine_ls_shift/su_max          0.001
_refine_ls_shift/su_mean         0.000
_refine_ls_structure_factor_coef Fsqd
_refine_ls_weighting_details     
'w=1/[\s^2^(Fo^2^)+(0.0264P)^2^+1.5643P] where P=(Fo^2^+2Fc^2^)/3'
_refine_ls_weighting_scheme      calc
_refine_ls_wR_factor_gt          0.0812
_refine_ls_wR_factor_ref         0.0999
_refine_special_details          ?
_olex2_refinement_description    
;
1. Fixed Uiso
 At 1.2 times of:
  All C(H) groups, All C(H,H) groups
 At 1.5 times of:
  All C(H,H,H) groups
2.a Ternary CH refined with riding coordinates:
 C12(H12), C21(H21)
2.b Secondary CH2 refined with riding coordinates:
 C11(H11A,H11B), C22(H22A,H22B)
2.c Aromatic/amide H refined with riding coordinates:
 C5(H5), C7(H7), C8(H8), C10(H10), C13(H13), C16(H16), C19(H19), C20(H20)
2.d Idealised Me refined as rotating group:
 C17(H17A,H17B,H17C), C18(H18A,H18B,H18C)
;
_atom_sites_solution_hydrogens   geom
_atom_sites_solution_primary     dual
_atom_sites_solution_secondary   ?
loop_
_atom_site_label
_atom_site_type_symbol
_atom_site_fract_x
_atom_site_fract_y
_atom_site_fract_z
_atom_site_U_iso_or_equiv
_atom_site_adp_type
_atom_site_occupancy
_atom_site_site_symmetry_order
_atom_site_calc_flag
_atom_site_refinement_flags_posn
_atom_site_refinement_flags_adp
_atom_site_refinement_flags_occupancy
_atom_site_disorder_assembly
_atom_site_disorder_group
S1 S 0.80198(8) 0.45194(6) 0.66277(5) 0.02295(15) Uani 1 1 d . . . . .
S2 S 0.67219(9) 0.35130(6) 0.42530(5) 0.02564(16) Uani 1 1 d . . . . .
S3 S 0.21359(9) 0.79262(6) 0.83354(5) 0.02501(16) Uani 1 1 d . . . . .
S4 S 0.32037(9) 0.76539(7) 1.07417(6) 0.02900(17) Uani 1 1 d . . . . .
O1 O 0.5271(2) 0.79761(17) 0.92328(16) 0.0258(4) Uani 1 1 d . . . . .
O2 O 0.2698(2) 0.12749(18) 0.63381(16) 0.0287(4) Uani 1 1 d . . . . .
O3 O 0.4839(2) 0.28876(17) 0.58695(16) 0.0244(4) Uani 1 1 d . . . . .
O4 O 0.7414(2) 0.74793(19) 0.87464(17) 0.0323(5) Uani 1 1 d . . . . .
C1 C 0.6911(3) 0.1950(2) 0.6013(2) 0.0212(5) Uani 1 1 d . . . . .
C2 C 0.4646(3) 0.5856(2) 0.8746(2) 0.0210(5) Uani 1 1 d . . . . .
C3 C 0.5459(3) 0.1094(2) 0.6294(2) 0.0217(5) Uani 1 1 d . . . . .
C4 C 0.4146(3) 0.1683(2) 0.6195(2) 0.0227(5) Uani 1 1 d . . . . .
C5 C 0.5371(3) -0.0106(2) 0.6595(2) 0.0246(5) Uani 1 1 d . . . . .
H5 H 0.436557 -0.068799 0.678792 0.029 Uiso 1 1 calc R U . . .
C6 C 0.5969(3) 0.7130(2) 0.8887(2) 0.0238(5) Uani 1 1 d . . . . .
C7 C 0.1702(3) 0.4908(3) 0.8917(2) 0.0273(6) Uani 1 1 d . . . . .
H7 H 0.068267 0.497587 0.908303 0.033 Uiso 1 1 calc R U . . .
C8 C 0.8358(3) 0.1644(3) 0.6024(2) 0.0252(6) Uani 1 1 d . . . . .
H8 H 0.936231 0.223258 0.583525 0.030 Uiso 1 1 calc R U . . .
C9 C 0.3173(3) 0.5960(2) 0.8996(2) 0.0223(5) Uani 1 1 d . . . . .
C10 C 0.4744(4) 0.4700(2) 0.8420(2) 0.0255(6) Uani 1 1 d . . . . .
H10 H 0.576697 0.463832 0.825380 0.031 Uiso 1 1 calc R U . . .
C11 C 0.7683(3) 0.5227(2) 0.4508(2) 0.0237(5) Uani 1 1 d . . . . .
H11A H 0.890329 0.550262 0.445665 0.028 Uiso 1 1 calc R U . . .
H11B H 0.711417 0.563266 0.392517 0.028 Uiso 1 1 calc R U . . .
C12 C 0.7505(3) 0.5637(2) 0.5679(2) 0.0231(5) Uani 1 1 d . . . . .
H12 H 0.629373 0.555667 0.566110 0.028 Uiso 1 1 calc R U . . .
C13 C 0.8280(4) 0.0440(3) 0.6321(2) 0.0272(6) Uani 1 1 d . . . . .
H13 H 0.924862 0.019942 0.633239 0.033 Uiso 1 1 calc R U . . .
C14 C 0.6600(3) 0.3155(2) 0.5720(2) 0.0217(5) Uani 1 1 d . . . . .
C15 C 0.3481(3) 0.7330(2) 0.9309(2) 0.0225(5) Uani 1 1 d . . . . .
C16 C 0.6811(4) -0.0421(3) 0.6604(2) 0.0265(6) Uani 1 1 d . . . . .
H16 H 0.679490 -0.123680 0.680503 0.032 Uiso 1 1 calc R U . . .
C17 C 0.8646(3) 0.6986(2) 0.6082(2) 0.0264(6) Uani 1 1 d . . . . .
H17A H 0.850242 0.718778 0.684595 0.040 Uiso 1 1 calc R U . . .
H17B H 0.833818 0.756794 0.556479 0.040 Uiso 1 1 calc R U . . .
H17C H 0.983610 0.707525 0.609614 0.040 Uiso 1 1 calc R U . . .
C18 C 0.1293(4) 1.0003(3) 0.8801(2) 0.0293(6) Uani 1 1 d . . . . .
H18A H 0.155355 1.030875 0.807155 0.044 Uiso 1 1 calc R U . . .
H18B H 0.146140 1.072479 0.933146 0.044 Uiso 1 1 calc R U . . .
H18C H 0.010637 0.942565 0.869380 0.044 Uiso 1 1 calc R U . . .
C19 C 0.3279(4) 0.3639(3) 0.8347(2) 0.0304(6) Uani 1 1 d . . . . .
H19 H 0.329469 0.282862 0.813209 0.036 Uiso 1 1 calc R U . . .
C20 C 0.1788(4) 0.3747(3) 0.8584(2) 0.0314(6) Uani 1 1 d . . . . .
H20 H 0.079959 0.300603 0.851741 0.038 Uiso 1 1 calc R U . . .
C21 C 0.2458(4) 0.9309(3) 0.9274(2) 0.0286(6) Uani 1 1 d . . . . .
H21 H 0.366722 0.989496 0.935689 0.034 Uiso 1 1 calc R U . . .
C22 C 0.2159(4) 0.8800(3) 1.0409(2) 0.0312(6) Uani 1 1 d . . . . .
H22A H 0.092034 0.839084 1.038736 0.037 Uiso 1 1 calc R U . . .
H22B H 0.261024 0.950879 1.100842 0.037 Uiso 1 1 calc R U . . .

loop_
_atom_site_aniso_label
_atom_site_aniso_U_11
_atom_site_aniso_U_22
_atom_site_aniso_U_33
_atom_site_aniso_U_23
_atom_site_aniso_U_13
_atom_site_aniso_U_12
S1 0.0257(3) 0.0243(3) 0.0194(3) 0.0028(2) 0.0034(2) 0.0097(3)
S2 0.0342(4) 0.0225(3) 0.0198(3) 0.0016(2) 0.0059(3) 0.0090(3)
S3 0.0281(3) 0.0286(3) 0.0191(3) -0.0010(3) 0.0015(3) 0.0125(3)
S4 0.0380(4) 0.0363(4) 0.0188(3) 0.0012(3) 0.0044(3) 0.0212(3)
O1 0.0221(9) 0.0217(9) 0.0315(10) -0.0028(8) 0.0051(8) 0.0054(8)
O2 0.0231(10) 0.0324(10) 0.0303(10) 0.0007(8) 0.0098(8) 0.0071(8)
O3 0.0215(9) 0.0254(9) 0.0288(10) 0.0048(8) 0.0072(8) 0.0101(8)
O4 0.0233(10) 0.0338(11) 0.0390(12) 0.0033(9) 0.0102(9) 0.0070(9)
C1 0.0241(13) 0.0233(13) 0.0177(12) 0.0024(10) 0.0030(10) 0.0105(11)
C2 0.0248(13) 0.0249(13) 0.0143(11) 0.0031(10) 0.0048(10) 0.0092(11)
C3 0.0239(13) 0.0242(13) 0.0163(12) 0.0008(10) 0.0038(10) 0.0077(11)
C4 0.0263(14) 0.0231(13) 0.0181(12) 0.0016(10) 0.0072(10) 0.0064(11)
C5 0.0295(14) 0.0235(13) 0.0185(12) 0.0003(10) 0.0050(10) 0.0064(11)
C6 0.0274(14) 0.0250(13) 0.0205(13) 0.0032(10) 0.0060(11) 0.0102(11)
C7 0.0258(14) 0.0287(14) 0.0245(14) 0.0002(11) 0.0058(11) 0.0057(11)
C8 0.0250(14) 0.0267(14) 0.0244(13) 0.0028(11) 0.0074(11) 0.0086(11)
C9 0.0245(13) 0.0221(13) 0.0171(12) -0.0007(10) 0.0027(10) 0.0051(10)
C10 0.0356(15) 0.0264(13) 0.0188(13) 0.0035(10) 0.0077(11) 0.0151(12)
C11 0.0301(14) 0.0215(13) 0.0208(13) 0.0052(10) 0.0053(11) 0.0100(11)
C12 0.0256(13) 0.0238(13) 0.0228(13) 0.0022(10) 0.0044(10) 0.0122(11)
C13 0.0300(15) 0.0291(14) 0.0259(14) 0.0025(11) 0.0040(11) 0.0152(12)
C14 0.0198(12) 0.0249(13) 0.0225(13) 0.0042(10) 0.0075(10) 0.0088(10)
C15 0.0213(13) 0.0236(13) 0.0225(13) 0.0005(10) 0.0036(10) 0.0079(10)
C16 0.0383(16) 0.0229(13) 0.0188(13) 0.0033(10) 0.0028(11) 0.0123(12)
C17 0.0286(14) 0.0237(13) 0.0257(14) 0.0012(11) 0.0039(11) 0.0084(11)
C18 0.0264(14) 0.0301(14) 0.0324(15) 0.0040(12) 0.0067(12) 0.0108(12)
C19 0.0464(18) 0.0220(13) 0.0218(14) 0.0001(11) 0.0071(12) 0.0107(13)
C20 0.0342(16) 0.0272(14) 0.0250(14) 0.0016(11) 0.0060(12) 0.0008(12)
C21 0.0297(15) 0.0280(14) 0.0278(14) 0.0004(11) 0.0048(12) 0.0102(12)
C22 0.0412(17) 0.0330(15) 0.0256(14) 0.0027(12) 0.0109(12) 0.0187(13)

_geom_special_details            
;
 All esds (except the esd in the dihedral angle between two l.s. planes)
 are estimated using the full covariance matrix.  The cell esds are taken
 into account individually in the estimation of esds in distances, angles
 and torsion angles; correlations between esds in cell parameters are only
 used when they are defined by crystal symmetry.  An approximate (isotropic)
 treatment of cell esds is used for estimating esds involving l.s. planes.
;
loop_
_geom_bond_atom_site_label_1
_geom_bond_atom_site_label_2
_geom_bond_distance
_geom_bond_site_symmetry_2
_geom_bond_publ_flag
S1 C12 1.825(3) . ?
S1 C14 1.798(3) . ?
S2 C11 1.817(3) . ?
S2 C14 1.826(3) . ?
S3 C15 1.796(3) . ?
S3 C21 1.822(3) . ?
S4 C15 1.825(3) . ?
S4 C22 1.817(3) . ?
O1 C6 1.376(3) . ?
O1 C15 1.465(3) . ?
O2 C4 1.202(3) . ?
O3 C4 1.374(3) . ?
O3 C14 1.467(3) . ?
O4 C6 1.198(3) . ?
C1 C3 1.380(4) . ?
C1 C8 1.387(4) . ?
C1 C14 1.505(3) . ?
C2 C6 1.474(4) . ?
C2 C9 1.381(4) . ?
C2 C10 1.388(4) . ?
C3 C4 1.473(4) . ?
C3 C5 1.385(4) . ?
C5 H5 0.9500 . ?
C5 C16 1.388(4) . ?
C7 H7 0.9500 . ?
C7 C9 1.384(4) . ?
C7 C20 1.392(4) . ?
C8 H8 0.9500 . ?
C8 C13 1.391(4) . ?
C9 C15 1.504(3) . ?
C10 H10 0.9500 . ?
C10 C19 1.388(4) . ?
C11 H11A 0.9900 . ?
C11 H11B 0.9900 . ?
C11 C12 1.521(3) . ?
C12 H12 1.0000 . ?
C12 C17 1.512(4) . ?
C13 H13 0.9500 . ?
C13 C16 1.393(4) . ?
C16 H16 0.9500 . ?
C17 H17A 0.9800 . ?
C17 H17B 0.9800 . ?
C17 H17C 0.9800 . ?
C18 H18A 0.9800 . ?
C18 H18B 0.9800 . ?
C18 H18C 0.9800 . ?
C18 C21 1.508(4) . ?
C19 H19 0.9500 . ?
C19 C20 1.391(4) . ?
C20 H20 0.9500 . ?
C21 H21 1.0000 . ?
C21 C22 1.516(4) . ?
C22 H22A 0.9900 . ?
C22 H22B 0.9900 . ?

loop_
_geom_angle_atom_site_label_1
_geom_angle_atom_site_label_2
_geom_angle_atom_site_label_3
_geom_angle
_geom_angle_site_symmetry_1
_geom_angle_site_symmetry_3
_geom_angle_publ_flag
C14 S1 C12 93.39(12) . . ?
C11 S2 C14 97.51(12) . . ?
C15 S3 C21 94.47(12) . . ?
C22 S4 C15 97.32(12) . . ?
C6 O1 C15 110.94(19) . . ?
C4 O3 C14 111.12(19) . . ?
C3 C1 C8 121.1(2) . . ?
C3 C1 C14 109.2(2) . . ?
C8 C1 C14 129.7(2) . . ?
C9 C2 C6 108.5(2) . . ?
C9 C2 C10 122.2(2) . . ?
C10 C2 C6 129.2(2) . . ?
C1 C3 C4 108.5(2) . . ?
C1 C3 C5 122.0(2) . . ?
C5 C3 C4 129.5(2) . . ?
O2 C4 O3 121.2(2) . . ?
O2 C4 C3 131.0(2) . . ?
O3 C4 C3 107.8(2) . . ?
C3 C5 H5 121.4 . . ?
C3 C5 C16 117.2(2) . . ?
C16 C5 H5 121.4 . . ?
O1 C6 C2 107.8(2) . . ?
O4 C6 O1 121.1(2) . . ?
O4 C6 C2 131.1(2) . . ?
C9 C7 H7 121.6 . . ?
C9 C7 C20 116.8(3) . . ?
C20 C7 H7 121.6 . . ?
C1 C8 H8 121.3 . . ?
C1 C8 C13 117.3(2) . . ?
C13 C8 H8 121.3 . . ?
C2 C9 C7 121.2(2) . . ?
C2 C9 C15 109.1(2) . . ?
C7 C9 C15 129.6(2) . . ?
C2 C10 H10 121.6 . . ?
C19 C10 C2 116.9(3) . . ?
C19 C10 H10 121.6 . . ?
S2 C11 H11A 109.7 . . ?
S2 C11 H11B 109.7 . . ?
H11A C11 H11B 108.2 . . ?
C12 C11 S2 109.80(18) . . ?
C12 C11 H11A 109.7 . . ?
C12 C11 H11B 109.7 . . ?
S1 C12 H12 108.9 . . ?
C11 C12 S1 105.98(17) . . ?
C11 C12 H12 108.9 . . ?
C17 C12 S1 110.96(18) . . ?
C17 C12 C11 113.1(2) . . ?
C17 C12 H12 108.9 . . ?
C8 C13 H13 119.3 . . ?
C8 C13 C16 121.3(3) . . ?
C16 C13 H13 119.3 . . ?
S1 C14 S2 108.08(13) . . ?
O3 C14 S1 110.33(16) . . ?
O3 C14 S2 108.25(16) . . ?
O3 C14 C1 103.33(19) . . ?
C1 C14 S1 113.19(18) . . ?
C1 C14 S2 113.49(17) . . ?
S3 C15 S4 108.17(13) . . ?
O1 C15 S3 110.31(17) . . ?
O1 C15 S4 108.62(16) . . ?
O1 C15 C9 103.61(19) . . ?
C9 C15 S3 111.61(18) . . ?
C9 C15 S4 114.41(18) . . ?
C5 C16 C13 121.0(3) . . ?
C5 C16 H16 119.5 . . ?
C13 C16 H16 119.5 . . ?
C12 C17 H17A 109.5 . . ?
C12 C17 H17B 109.5 . . ?
C12 C17 H17C 109.5 . . ?
H17A C17 H17B 109.5 . . ?
H17A C17 H17C 109.5 . . ?
H17B C17 H17C 109.5 . . ?
H18A C18 H18B 109.5 . . ?
H18A C18 H18C 109.5 . . ?
H18B C18 H18C 109.5 . . ?
C21 C18 H18A 109.5 . . ?
C21 C18 H18B 109.5 . . ?
C21 C18 H18C 109.5 . . ?
C10 C19 H19 119.6 . . ?
C10 C19 C20 120.8(3) . . ?
C20 C19 H19 119.6 . . ?
C7 C20 H20 119.0 . . ?
C19 C20 C7 121.9(3) . . ?
C19 C20 H20 119.0 . . ?
S3 C21 H21 109.0 . . ?
C18 C21 S3 110.9(2) . . ?
C18 C21 H21 109.0 . . ?
C18 C21 C22 113.5(2) . . ?
C22 C21 S3 105.28(19) . . ?
C22 C21 H21 109.0 . . ?
S4 C22 H22A 109.6 . . ?
S4 C22 H22B 109.6 . . ?
C21 C22 S4 110.44(19) . . ?
C21 C22 H22A 109.6 . . ?
C21 C22 H22B 109.6 . . ?
H22A C22 H22B 108.1 . . ?

loop_
_geom_torsion_atom_site_label_1
_geom_torsion_atom_site_label_2
_geom_torsion_atom_site_label_3
_geom_torsion_atom_site_label_4
_geom_torsion
_geom_torsion_site_symmetry_1
_geom_torsion_site_symmetry_2
_geom_torsion_site_symmetry_3
_geom_torsion_site_symmetry_4
_geom_torsion_publ_flag
S2 C11 C12 S1 43.4(2) . . . . ?
S2 C11 C12 C17 165.15(18) . . . . ?
S3 C21 C22 S4 44.0(2) . . . . ?
C1 C3 C4 O2 178.5(3) . . . . ?
C1 C3 C4 O3 -0.7(3) . . . . ?
C1 C3 C5 C16 -0.1(4) . . . . ?
C1 C8 C13 C16 -0.4(4) . . . . ?
C2 C9 C15 S3 117.6(2) . . . . ?
C2 C9 C15 S4 -119.2(2) . . . . ?
C2 C9 C15 O1 -1.1(3) . . . . ?
C2 C10 C19 C20 0.5(4) . . . . ?
C3 C1 C8 C13 0.4(4) . . . . ?
C3 C1 C14 S1 119.6(2) . . . . ?
C3 C1 C14 S2 -116.8(2) . . . . ?
C3 C1 C14 O3 0.2(3) . . . . ?
C3 C5 C16 C13 0.1(4) . . . . ?
C4 O3 C14 S1 -121.98(19) . . . . ?
C4 O3 C14 S2 119.94(18) . . . . ?
C4 O3 C14 C1 -0.7(3) . . . . ?
C4 C3 C5 C16 179.1(2) . . . . ?
C5 C3 C4 O2 -0.7(5) . . . . ?
C5 C3 C4 O3 -179.9(2) . . . . ?
C6 O1 C15 S3 -118.00(19) . . . . ?
C6 O1 C15 S4 123.60(19) . . . . ?
C6 O1 C15 C9 1.6(3) . . . . ?
C6 C2 C9 C7 179.0(2) . . . . ?
C6 C2 C9 C15 0.3(3) . . . . ?
C6 C2 C10 C19 -179.5(3) . . . . ?
C7 C9 C15 S3 -61.0(3) . . . . ?
C7 C9 C15 S4 62.3(3) . . . . ?
C7 C9 C15 O1 -179.6(3) . . . . ?
C8 C1 C3 C4 -179.5(2) . . . . ?
C8 C1 C3 C5 -0.2(4) . . . . ?
C8 C1 C14 S1 -60.7(3) . . . . ?
C8 C1 C14 S2 63.0(3) . . . . ?
C8 C1 C14 O3 180.0(3) . . . . ?
C8 C13 C16 C5 0.1(4) . . . . ?
C9 C2 C6 O1 0.7(3) . . . . ?
C9 C2 C6 O4 -178.8(3) . . . . ?
C9 C2 C10 C19 0.4(4) . . . . ?
C9 C7 C20 C19 0.4(4) . . . . ?
C10 C2 C6 O1 -179.5(2) . . . . ?
C10 C2 C6 O4 1.0(5) . . . . ?
C10 C2 C9 C7 -0.9(4) . . . . ?
C10 C2 C9 C15 -179.5(2) . . . . ?
C10 C19 C20 C7 -0.9(4) . . . . ?
C11 S2 C14 S1 -17.71(15) . . . . ?
C11 S2 C14 O3 101.79(17) . . . . ?
C11 S2 C14 C1 -144.12(19) . . . . ?
C12 S1 C14 S2 38.37(14) . . . . ?
C12 S1 C14 O3 -79.81(18) . . . . ?
C12 S1 C14 C1 164.96(19) . . . . ?
C14 S1 C12 C11 -49.92(19) . . . . ?
C14 S1 C12 C17 -173.07(19) . . . . ?
C14 S2 C11 C12 -15.9(2) . . . . ?
C14 O3 C4 O2 -178.4(2) . . . . ?
C14 O3 C4 C3 0.9(3) . . . . ?
C14 C1 C3 C4 0.3(3) . . . . ?
C14 C1 C3 C5 179.6(2) . . . . ?
C14 C1 C8 C13 -179.3(3) . . . . ?
C15 S3 C21 C18 -172.1(2) . . . . ?
C15 S3 C21 C22 -48.9(2) . . . . ?
C15 S4 C22 C21 -18.0(2) . . . . ?
C15 O1 C6 O4 178.1(2) . . . . ?
C15 O1 C6 C2 -1.4(3) . . . . ?
C18 C21 C22 S4 165.5(2) . . . . ?
C20 C7 C9 C2 0.5(4) . . . . ?
C20 C7 C9 C15 178.8(3) . . . . ?
C21 S3 C15 S4 36.42(15) . . . . ?
C21 S3 C15 O1 -82.25(18) . . . . ?
C21 S3 C15 C9 163.14(19) . . . . ?
C22 S4 C15 S3 -15.20(16) . . . . ?
C22 S4 C15 O1 104.54(18) . . . . ?
C22 S4 C15 C9 -140.3(2) . . . . ?

_shelx_res_file                  
;
TITL p-1_a.res in P-1
    p-1.res
    created by SHELXL-2018/3 at 10:39:18 on 13-Aug-2024
REM Old TITL P-1 in P-1 #2
REM SHELXT solution in P-1
REM R1 0.108, Rweak 0.001, Alpha 0.017, Orientation as input
REM Formula found by SHELXT: C22 O4 S4
CELL 0.71073 8.5111 11.2673 12.0154 90.902 99.837 110.12
ZERR 4 0.0003 0.0004 0.0005 0.002 0.002 0.002
LATT 1
SFAC C H O S
UNIT 44 40 8 8

L.S. 4
PLAN  1
SIZE 0.137 0.165 0.351
TEMP -173.15
CONF
BOND $H
list 4
MORE -1
fmap 2
acta
REM <olex2.extras>
REM <HklSrc "%.\\P-1.hkl">
REM </olex2.extras>

WGHT    0.026400    1.564300
FVAR       0.54297
S1    4    0.801984    0.451941    0.662769    11.00000    0.02567    0.02426 =
         0.01939    0.00276    0.00341    0.00972
S2    4    0.672185    0.351300    0.425304    11.00000    0.03422    0.02247 =
         0.01979    0.00159    0.00588    0.00904
S3    4    0.213589    0.792616    0.833535    11.00000    0.02811    0.02861 =
         0.01913   -0.00096    0.00149    0.01251
S4    4    0.320374    0.765393    1.074174    11.00000    0.03796    0.03629 =
         0.01884    0.00123    0.00442    0.02118
O1    3    0.527099    0.797608    0.923275    11.00000    0.02208    0.02175 =
         0.03154   -0.00278    0.00512    0.00544
O2    3    0.269789    0.127493    0.633806    11.00000    0.02313    0.03237 =
         0.03033    0.00072    0.00976    0.00710
O3    3    0.483922    0.288755    0.586946    11.00000    0.02149    0.02542 =
         0.02882    0.00483    0.00719    0.01006
O4    3    0.741358    0.747929    0.874641    11.00000    0.02332    0.03378 =
         0.03900    0.00329    0.01020    0.00704
C1    1    0.691114    0.195038    0.601281    11.00000    0.02411    0.02328 =
         0.01769    0.00245    0.00298    0.01054
C2    1    0.464621    0.585572    0.874605    11.00000    0.02479    0.02489 =
         0.01429    0.00310    0.00476    0.00921
C3    1    0.545933    0.109423    0.629378    11.00000    0.02392    0.02416 =
         0.01626    0.00085    0.00382    0.00768
C4    1    0.414614    0.168324    0.619487    11.00000    0.02629    0.02314 =
         0.01805    0.00155    0.00722    0.00644
C5    1    0.537073   -0.010554    0.659511    11.00000    0.02951    0.02353 =
         0.01847    0.00026    0.00504    0.00636
AFIX  43
H5    2    0.436557   -0.068799    0.678792    11.00000   -1.20000
AFIX   0

C6    1    0.596893    0.713025    0.888745    11.00000    0.02741    0.02503 =
         0.02049    0.00323    0.00601    0.01024
C7    1    0.170231    0.490829    0.891743    11.00000    0.02582    0.02873 =
         0.02453    0.00023    0.00575    0.00569
AFIX  43
H7    2    0.068267    0.497587    0.908303    11.00000   -1.20000
AFIX   0

C8    1    0.835820    0.164376    0.602363    11.00000    0.02495    0.02673 =
         0.02445    0.00275    0.00738    0.00858
AFIX  43
H8    2    0.936231    0.223258    0.583525    11.00000   -1.20000
AFIX   0

C9    1    0.317257    0.595998    0.899587    11.00000    0.02452    0.02213 =
         0.01713   -0.00070    0.00266    0.00510
C10   1    0.474440    0.470008    0.841966    11.00000    0.03564    0.02636 =
         0.01877    0.00355    0.00767    0.01510
AFIX  43
H10   2    0.576697    0.463832    0.825380    11.00000   -1.20000
AFIX   0

C11   1    0.768283    0.522740    0.450842    11.00000    0.03009    0.02145 =
         0.02076    0.00516    0.00534    0.01004
AFIX  23
H11A  2    0.890329    0.550262    0.445665    11.00000   -1.20000
H11B  2    0.711417    0.563266    0.392517    11.00000   -1.20000
AFIX   0
C12   1    0.750520    0.563710    0.567876    11.00000    0.02555    0.02382 =
         0.02283    0.00216    0.00436    0.01223
AFIX  13
H12   2    0.629373    0.555667    0.566110    11.00000   -1.20000
AFIX   0
C13   1    0.828027    0.043961    0.632135    11.00000    0.03001    0.02912 =
         0.02595    0.00248    0.00402    0.01518
AFIX  43
H13   2    0.924862    0.019942    0.633239    11.00000   -1.20000
AFIX   0
C14   1    0.660019    0.315478    0.571965    11.00000    0.01977    0.02493 =
         0.02249    0.00417    0.00746    0.00876

C15   1    0.348080    0.733007    0.930862    11.00000    0.02134    0.02358 =
         0.02246    0.00053    0.00359    0.00791
C16   1    0.681102   -0.042129    0.660365    11.00000    0.03830    0.02290 =
         0.01875    0.00328    0.00275    0.01235
AFIX  43
H16   2    0.679490   -0.123680    0.680503    11.00000   -1.20000
AFIX   0
C17   1    0.864586    0.698570    0.608189    11.00000    0.02861    0.02370 =
         0.02572    0.00118    0.00387    0.00839
AFIX 137
H17A  2    0.850242    0.718778    0.684595    11.00000   -1.50000
H17B  2    0.833818    0.756794    0.556479    11.00000   -1.50000
H17C  2    0.983610    0.707525    0.609614    11.00000   -1.50000
AFIX   0

C18   1    0.129297    1.000271    0.880136    11.00000    0.02642    0.03009 =
         0.03241    0.00403    0.00668    0.01081
AFIX 137
H18A  2    0.155355    1.030875    0.807155    11.00000   -1.50000
H18B  2    0.146140    1.072479    0.933146    11.00000   -1.50000
H18C  2    0.010637    0.942565    0.869380    11.00000   -1.50000
AFIX   0
C19   1    0.327928    0.363901    0.834688    11.00000    0.04641    0.02204 =
         0.02175    0.00013    0.00707    0.01070
AFIX  43
H19   2    0.329469    0.282862    0.813209    11.00000   -1.20000
AFIX   0
C20   1    0.178804    0.374677    0.858444    11.00000    0.03419    0.02724 =
         0.02496    0.00160    0.00599    0.00079
AFIX  43
H20   2    0.079959    0.300603    0.851741    11.00000   -1.20000
AFIX   0
C21   1    0.245847    0.930878    0.927409    11.00000    0.02969    0.02802 =
         0.02780    0.00041    0.00480    0.01020
AFIX  13
H21   2    0.366722    0.989496    0.935689    11.00000   -1.20000
AFIX   0
C22   1    0.215890    0.879967    1.040949    11.00000    0.04124    0.03296 =
         0.02564    0.00267    0.01092    0.01872
AFIX  23
H22A  2    0.092034    0.839084    1.038736    11.00000   -1.20000
H22B  2    0.261024    0.950879    1.100842    11.00000   -1.20000
AFIX   0
HKLF 4


REM  p-1_a.res in P-1
REM wR2 = 0.099895, GooF = S = 1.11383, Restrained GooF = 1.11383 for all data
REM R1 = 0.038087 for 3404 Fo > 4sig(Fo) and 0.060922 for all 4349 data
REM 273 parameters refined using 0 restraints

END

WGHT      0.0254      1.5656

REM Highest difference peak  0.807,  deepest hole -0.343,  1-sigma level  0.073
Q1    1   0.1325  0.8654  0.9419  11.00000  0.05    0.81
;
_shelx_res_checksum              56577
_olex2_submission_special_instructions 'No special instructions were received'
